# Supplementary material for: Yersinia enterocolitica-Derived Outer Membrane Vesicles Inhibit Initial Stage of Biofilm Formation
Source: Microorganisms. 2022 Nov 29;10(12):2357. doi: 10.3390/microorganisms10122357 (PMC9786825; doi:10.3390/microorganisms10122357)
Supplement: Supplementary file 1 [file microorganisms-10-02357-s001.zip]

Archive with 1 entries (1 files):
- microorganisms-1925087-supplementary.pdf
